# Supplementary material for: Transcription-metabolism association analysis of molecular mechanisms in sweet orange plants in response to boron deficiency
Source: BMC Genomics. 2025 Dec 22;26:1136. doi: 10.1186/s12864-025-12408-w (PMC12752163; doi:10.1186/s12864-025-12408-w)
Supplement: Supplementary file 1 — Supplementary Material 1. [file 12864_2025_12408_MOESM1_ESM.xlsx]

## Sheet: Sheet1
	Pri ID	Pri seq	Pri Pos	TM	Product Le
CsMADS11	Cs_ont_6g003310_1F	ATTCACTCAGCAAACCCTCT	485	64	157
	Cs_ont_6g003310_1R	TACTCAACAGCAACCACGA	641	63.9
CsMADS12	Cs_ont_8g020180_1F	AGGTTCTGTGTTCTTCTTTCTGT	1633	64.6	149
	Cs_ont_8g020180_1R	GAGTCTGGTCCCTCGTTATTT	1781	64.1
CsMADS13	Cs_ont_8g020600_3F	AAACAACAACAACAACATCCA	824	61.9	148
	Cs_ont_8g020600_3R	GGCAGTGTCTCCATCAAATAC	971	63.5
