# Supplementary material for: Transcription-metabolism association analysis of molecular mechanisms in sweet orange plants in response to boron deficiency
Source: BMC Genomics. 2025 Dec 22;26:1136. doi: 10.1186/s12864-025-12408-w (PMC12752163; doi:10.1186/s12864-025-12408-w)
Supplement: Supplementary file 2 — Supplementary Material 2. [file 12864_2025_12408_MOESM2_ESM.xlsx]

## Sheet: Sheet1
gene	rname
Cs_ont_1g027600.1	CsBBX1
Cs_ont_2g011150.1	CsBBX2
Cs_ont_2g025070.4	CsBBX3
Cs_ont_3g002820.1	CsBBX4
Cs_ont_4g001080.1	CsBBX5
Cs_ont_4g026680.1	CsBBX6
Cs_ont_5g008940.1	CsBBX7
Cs_ont_5g025030.1	CsBBX8
Cs_ont_5g034100.1	CsBBX9
Cs_ont_5g036800.1	CsBBX10
Cs_ont_6g003310.1	CsBBX11
Cs_ont_7g027510.1	CsBBX12
Cs_ont_8g020180.1	CsBBX13
Cs_ont_8g020600.2	CsBBX14

## Sheet: sequence
>CsBBX13
MRTLCDVCESAAAILFCAADEAALCRSCDEKVHMCNKLASRHVRVGLANPSDVPRCDICENAPAFFYCEIDGSSLCLQCD
MTVHVGGKRTHGRYLLLRQRVEFPGDKAGRLEELALQSLDQNKITRDQTQPFRITARENQQNHRGSPVPMLDGNADGDGK
VDNKLIDLNARPNRGQASNNQGMDVLSGTNHDSAGVVPVGSFKREPEN*
>CsBBX10
MMTGEKRTANAMGGKTARACDGCLRKRARWYCVADDAFLCQGCDASVHSANQLASRHERVRLETASSCNNNNKLINEHTD
KDTVPVWHQGFTRKARTPRHNNNKAMLMQQAKANEPLVPEIGCEDGSLQADDQVIDEQLLYQVPVFDPFEAVEPDENLIV
DGYNGQDGTGDLDDLHGFLPSDLDLAEFAADVESLLGGGGGALDEDSCDVKEFWTLLDCKEEETIALNLKIKDEEVEEAV
IAEATREAIGCNFDYQSPVTGDDTAGLMSTECKPKLMRNVSLKLNYDAVITAWASQGCPWTAGSRPEINLNHCWPYCTGL
CCKGVHHHTCGGGAVLRGCHLGAGGGREARVSRYREKRRTRLFSKKIRYEVRKLNAEKRPRMKGRFVKRTSFMGSANDAL
QYH*
>CsBBX1
MQILCDVCEATAATLFCPADEAALCASCDLKVHELAPFYDYKEHMNNKLASSHVRHDLPPSSFGKCDLCDREKAFLFCEK
GGMCICLTCDMVFHIGHPRFLVMSQKIQFPVEDPIWGKPISRPLNQAEIKKEQNDPLEMTIGEDQQNHKVFPTAVADVRA
TSKAKRGNKMIDLNRKPRNPKAAAPKYKKKQTIDLKALLALECQTSNHHLQFP*
>CsBBX11
MMKEESNDGSGGGNSWARVCDTCRAAACTVYCKADMAYLCSACDSRVHVANRVAFRHERVFVCESCEQAPAAFLCKADAA
SLCAACDAEIHSANPLARRHQRVPILPISGSVYGGRTGATPEGDHEDDQDEEEAASWLLLSNPGKNCGNGNNGNNNGFLF
GGEVDEYLDLVDYTGGNQYLDQYSNGNNNQQQHGVAQKGYVGDSVVPVQCELANKDHHRHQQNFQMGLDYDSSKAGYSYN
GSISHSVSVSSTDLGVVPESTMSDISISHSRPPKGTIDLFSGPPIQMPPQLTPMDREARVLRYREKKKTRKFEKTIRYAS
RKAYAETRPRIKGRFAKRTDAEVEVDQMFSATLMTDPGYGIVPSF*
>CsBBX7
MTGATQATEHEQRQDQRKGRLCDYCNDRVAVLYCRADTAKLCLFCDKEVHSTNQLFSKHSRSQLCDVCDASPASIFCETE
HSVLCTNCDWESHSQSNLRVSSVHNRRPIESFSGCPSVNEMFAIIGFDDLDSKALFLNDETRNYSHFDGVDSDGFSDLFA
WETPDFVSLDDLIVSSNAGHNFQAIGVPPLPKNRNAAGGQHKEEMLHQLRQLAKLDPNFKYENANIDEPIVGFHSLVPEP
ISQPGNTNTGSELDAEPNRFPAYEASTLQWFGDSFDHANQLPSTLFKSCKEESFIVPEKHFDTDGFVKNINEGGEGQSQH
PTNTEKSSVFHRVSVHELNSQERDSALSRYKEKKKTRRYDKHVRYESRKVRAESRTRIKGRFAKIDH*
>CsBBX3
MEDSFKLSPGSSMLALCDFCNSKLAVLYCTADSAKLCLFCDQQIHSANALSLRHLRSQICDNCRAEPVSVRCCTENLMLC
QDCDWDSHYNSSVSSVHERSSVEGFSGCPSVTELASFFDLMGDDLLNLGSGFGVYEPKMLNFEELAVPTQNCSVFMSGNK
YKKEVYEQLVEIGKRDLVRFNGNGAELGPGTTTSICDQYGYTQSLEVENIDEEKLLNPKTAFTSLLAFPNNTDLREHDRC
VADGKLMWDWDPSYPAAQFQNHSNQPFSSHTPTTEESNNTPIIGPPSDYRPHEFETWESTKVVQGMHHSIPHGSETANEA
ITQFDKELLAKNRGNAMLRYKEKKKNRSYGKQIRYESRKARADTRKRVKGRFVKASEISDVEI*
>CsBBX14
MKIWCDVCDKEEASVFCSADEAALCVACDRRVHHANKLASKHPRFNLVSPSYKESPLCDICQERRALLFCQEDRAILCRE
CDIPIHKASEYTKKHNRFLLTGVKLTASASVTFNTTYNPSPSSSTCCDTTKTTTTTSIDDQKKISPSSHSNSIFSSNSTP
RDNHISDTSSISEYLMETLPGWRVDDFLDPPSYATSTNVLCKVCDL*
>CsBBX4
MKIQCDVCNKSEASVFCTADEAALCDACDHRVHHANKLASKHHRFSLLHPSSKHFPICDVCQERRAFLFCQQDRAILCRD
CDIPIHTANEHTQKHNRFLLTGVKLSATSTLYTSSVSKSNPNGCDSSVPVPDANKSIKKTVVSVAPVNSNPPSNSEISTS
SAVTNSNGGNSVVAANECGTVSASSISEYLEMLPGWHVEDLLDSSSDPFGFCKGNDGTLPFLDADLDCNLSSFSSERVGI
WVPQAPSPVQTCLYSSQSQTAGHISFKDAKEVTGVKAVSSNRRYTEDVFTVPQISPQLAGFKRSRPNIWED*
>CsBBX12
MDMVSPQSDRNKESVPCDFCSDQIAVLYCRADSAKLCLFCDHHVHSANLLSKKHIRSQICDNCRSEPVTFRCATDNLVLC
QECDWDAHGSCSVSAAHDRVPIEGFSGCPSALELASMWNFDLQGKKLNETASFGEYWNGSQDFESLWMYKANGIMNSQDL
TVPNEKGFFFNGDLMSCMSKRQGQSQSPSCGKLKQVIHKQLVELLKTNSMVNENGNKIINNNDSNNDNNISMNNSVGGRG
ENLVPTTRMNELGNGVEQQAPFTSLLMMQRQFGSKECDRVGDEGMFWDGHSCGQGAQIWDFNLGRLRGNEEFKQVEVAYG
ASDSVFMIKNFNELMKETSLTNTEIFGEMYPMNCPVTHDDMASFNNNSNNPTANQGSATSESNNLPIARPSSGSAFGKPK
GSSSSKNIQFEQPFLVRTTAAAKANLELLAQNRGNAMQRYKEKKKTRRYDKHIRYESRKARADTRKRVKGRFVKASDAPE
VDALYTWRTTLSDPNNVLQSWDPTLVNPCTWFHVTCNSENSVIRVDLGNAGLSGPLVPQLGLLTNLQYLSVYKNNISGSI
PSEIGNLKKLISLGLFNNQLSGAIPASIGNLRSLKFMRLNNNNLTGRIPREVIQLIINGSLRILNVANNSLAGTMRAKNS
TGTRYVNTFNSIRLRGHFDMPSQASYKTQELESIK*
>CsBBX6
MPMGIELHSVKVISGGWSVAAKPCDTCKAAAAAVFCRVDSAFLCLNCDLRIHNCMNKHARVWMCEVCEQAPAAVTCKADA
AALCVTCDNDIHSANPLARRHERLPIEPFFDSADSIVKSSAFNFLVPSDQNGGSEFTGASEHDGVDSASWLIPNSKPGIE
NAGEMKSGDMFFIDPFIDLNDFDYPNSFQNHHSAGMDSVVPVQTTKPEPIPAQAAAPIPLINNENCFDIDFCRSKLSSFN
YQSQSVSSSSLDVGVVPDGNSMSDISYTFGRNMSTGSGADPSVTVSAPGANQASQLCGIDREARVLRYREKRKNRKFEKT
IRYHSRKAYAETRPRIKGRFAKRAEADSEVDRLYKSAASAAGAYLADSQYGVVPSF*
>CsBBX8
MKLHCEVCEKAEAEVLCCADEAVLCSNCDVKVHTANKLSRKHQRVSLLKHNAAAASSSSSSSPSASQLPSCDICQERNGY
FFCLEDRAILCRQCDVSIHMASHFLSSHQRFLIGGIKVALESSADNNSRISESTGCEGREFSNTAYFPTAAAEESRQAMT
MDSSRGSGSGLAAAHLATAASSCSLQLDDILGTDDFNDYEFSDMESSRIN*
>CsBBX2
MSSNKNVANAVGGKTARACDNCIKKRARWYCAADDAFLCQACDASVHSANPLARRHERVRLKTASNKSSGSESLSDNTHV
PSWHRGFTRKARTPRKTGKPIRNVTLPLVPEVGADELSHEENEEDQLLYNCRVPTYDPFVAELCTSTANSNEAAEHNNAT
AKTDAHDDESTADDAVNGSESKPVRACYNGDVDSLHGFLPSDMDLAEFAADVESMLGRGLVNESFAMEELGLVDFREKDF
TVKVEQQEGAVEAEGARDIEECKVFDNNNNYNNHDQIDLEREPFELNFDYDSPATCGDEDEKILKEEMETSGEGCHEDDD
EAKKNNKKKRKILLSLDYEAVINTWASQGSPWTTGDRPNFDPDECWPDCMGTCGTEGHKYLQHPYGDFSGIGAHPATVDG
GREARVSRYREKRRTRLFSKKIRYEVRKLNAEKRPRMKGRFVKRASFAGGPPAFPLFGKTN*
>CsBBX5
MASKLCDSCKSATATVFCRADSAFLCVNCDTKIHAANKLASRHARVWVCEVCEQAPAHVTCKADAAALCVTCDRDIHSAN
PLARRHERVPVTPFYDSVDSSAVKQGNGGVVNFLDEDRYLDHVDGRSGDVSREEAEAASWLLPIPKVADLNTGQAQEPYV
FPDMDPYLDLDYGHVDTKLEAQEQNSSGTDGVVPVQTRNVNANGHLVNDACFDLDFPGSKSYGYGYNSHSQCLSQSVSSS
SLEVGVVPDGSSAMTDITNPYGKGVGVEAGNQTVVQISAADREARVLRYREKRKNRKFEKTIRYASRKAYAEMRPRIKGR
FAKRTDLEVEPADRSSSIYGFGIVPSF*
>CsBBX9
MRIQCNVCEAAEAKVLCCADEAALCWECDDKVHAANKLASKHQRVPLSSSSTQMPKCDICQETSGFFFCLQDRALLCRKC
DVAIHTANSYVSAHQRFLLTGVKVALEPADPGASSSSIKSLSGENILDTKSHSLSRRDALMPVAAECKEVLPASSGGVGG
FAMNKVSFAGGSAAGSTPSWHMDDFLALPELNQNYSFMDNGSSKADSGKRGDSDSSSILRSAEEELDDDECLGQVPEASW
AVPQIPSPPTASGLYWPKNPQNQYDSAFVPDIHHHSQLNRTATRRRLQ*
