# Supplementary material for: Transcription-metabolism association analysis of molecular mechanisms in sweet orange plants in response to boron deficiency
Source: BMC Genomics. 2025 Dec 22;26:1136. doi: 10.1186/s12864-025-12408-w (PMC12752163; doi:10.1186/s12864-025-12408-w)
Supplement: Supplementary file 3 — Supplementary Material 3. [file 12864_2025_12408_MOESM3_ESM.xlsx]

## Sheet: Sheet1
GeneId	GoId	GoNameSpace	GoName
CsBBX2	GO:0009987	biological_process	cellular process
CsBBX2	GO:0032774	biological_process	RNA biosynthetic process
CsBBX2	GO:1903506	biological_process	regulation of nucleic acid-templated transcription
CsBBX2	GO:0046483	biological_process	heterocycle metabolic process
CsBBX2	GO:0019219	biological_process	regulation of nucleobase-containing compound metabolic process
CsBBX2	GO:0016020	cellular_component	membrane
CsBBX2	GO:1901576	biological_process	organic substance biosynthetic process
CsBBX2	GO:0019222	biological_process	regulation of metabolic process
CsBBX2	GO:0006807	biological_process	nitrogen compound metabolic process
CsBBX2	GO:0071704	biological_process	organic substance metabolic process
CsBBX2	GO:0009889	biological_process	regulation of biosynthetic process
CsBBX2	GO:0043170	biological_process	macromolecule metabolic process
CsBBX2	GO:1901360	biological_process	organic cyclic compound metabolic process
CsBBX2	GO:1901362	biological_process	organic cyclic compound biosynthetic process
CsBBX2	GO:0051252	biological_process	regulation of RNA metabolic process
CsBBX2	GO:0010556	biological_process	regulation of macromolecule biosynthetic process
CsBBX2	GO:0090304	biological_process	nucleic acid metabolic process
CsBBX2	GO:0006725	biological_process	cellular aromatic compound metabolic process
CsBBX2	GO:0016070	biological_process	RNA metabolic process
CsBBX2	GO:0005575	cellular_component	cellular_component
CsBBX2	GO:0140110	molecular_function	transcription regulator activity
CsBBX2	GO:0044237	biological_process	cellular metabolic process
CsBBX2	GO:0044238	biological_process	primary metabolic process
CsBBX2	GO:0006351	biological_process	DNA-templated transcription
CsBBX2	GO:0034641	biological_process	cellular nitrogen compound metabolic process
CsBBX2	GO:0018130	biological_process	heterocycle biosynthetic process
CsBBX2	GO:0006355	biological_process	regulation of DNA-templated transcription
CsBBX2	GO:0110165	cellular_component	cellular anatomical entity
CsBBX2	GO:0008150	biological_process	biological_process
CsBBX2	GO:0008152	biological_process	metabolic process
CsBBX2	GO:0044249	biological_process	cellular biosynthetic process
CsBBX2	GO:0003674	molecular_function	molecular_function
CsBBX2	GO:0031323	biological_process	regulation of cellular metabolic process
CsBBX2	GO:0080090	biological_process	regulation of primary metabolic process
CsBBX2	GO:0034654	biological_process	nucleobase-containing compound biosynthetic process
CsBBX2	GO:0031326	biological_process	regulation of cellular biosynthetic process
CsBBX2	GO:0060255	biological_process	regulation of macromolecule metabolic process
CsBBX2	GO:0009058	biological_process	biosynthetic process
CsBBX2	GO:0051171	biological_process	regulation of nitrogen compound metabolic process
CsBBX2	GO:0010467	biological_process	gene expression
CsBBX2	GO:0009059	biological_process	macromolecule biosynthetic process
CsBBX2	GO:0010468	biological_process	regulation of gene expression
CsBBX2	GO:0050789	biological_process	regulation of biological process
CsBBX2	GO:0050794	biological_process	regulation of cellular process
CsBBX2	GO:2001141	biological_process	regulation of RNA biosynthetic process
CsBBX2	GO:0019438	biological_process	aromatic compound biosynthetic process
CsBBX2	GO:2000112	biological_process	obsolete regulation of cellular macromolecule biosynthetic process
CsBBX2	GO:0065007	biological_process	biological regulation
CsBBX2	GO:0044271	biological_process	cellular nitrogen compound biosynthetic process
CsBBX2	GO:0003700	molecular_function	DNA-binding transcription factor activity
CsBBX2	GO:0097659	biological_process	nucleic acid-templated transcription
CsBBX2	GO:0006139	biological_process	nucleobase-containing compound metabolic process
CsBBX3	GO:0009987	biological_process	cellular process
CsBBX3	GO:0032774	biological_process	RNA biosynthetic process
CsBBX3	GO:1903506	biological_process	regulation of nucleic acid-templated transcription
CsBBX3	GO:0046483	biological_process	heterocycle metabolic process
CsBBX3	GO:0019219	biological_process	regulation of nucleobase-containing compound metabolic process
CsBBX3	GO:1901576	biological_process	organic substance biosynthetic process
CsBBX3	GO:0019222	biological_process	regulation of metabolic process
CsBBX3	GO:0006807	biological_process	nitrogen compound metabolic process
CsBBX3	GO:0071704	biological_process	organic substance metabolic process
CsBBX3	GO:0009889	biological_process	regulation of biosynthetic process
CsBBX3	GO:0043170	biological_process	macromolecule metabolic process
CsBBX3	GO:1901360	biological_process	organic cyclic compound metabolic process
CsBBX3	GO:1901362	biological_process	organic cyclic compound biosynthetic process
CsBBX3	GO:0051252	biological_process	regulation of RNA metabolic process
CsBBX3	GO:0010556	biological_process	regulation of macromolecule biosynthetic process
CsBBX3	GO:0090304	biological_process	nucleic acid metabolic process
CsBBX3	GO:0006725	biological_process	cellular aromatic compound metabolic process
CsBBX3	GO:0016070	biological_process	RNA metabolic process
CsBBX3	GO:0140110	molecular_function	transcription regulator activity
CsBBX3	GO:0044237	biological_process	cellular metabolic process
CsBBX3	GO:0044238	biological_process	primary metabolic process
CsBBX3	GO:0006351	biological_process	DNA-templated transcription
CsBBX3	GO:0034641	biological_process	cellular nitrogen compound metabolic process
CsBBX3	GO:0018130	biological_process	heterocycle biosynthetic process
CsBBX3	GO:0006355	biological_process	regulation of DNA-templated transcription
CsBBX3	GO:0008150	biological_process	biological_process
CsBBX3	GO:0008152	biological_process	metabolic process
CsBBX3	GO:0044249	biological_process	cellular biosynthetic process
CsBBX3	GO:0003674	molecular_function	molecular_function
CsBBX3	GO:0031323	biological_process	regulation of cellular metabolic process
CsBBX3	GO:0080090	biological_process	regulation of primary metabolic process
CsBBX3	GO:0034654	biological_process	nucleobase-containing compound biosynthetic process
CsBBX3	GO:0031326	biological_process	regulation of cellular biosynthetic process
CsBBX3	GO:0060255	biological_process	regulation of macromolecule metabolic process
CsBBX3	GO:0009058	biological_process	biosynthetic process
CsBBX3	GO:0051171	biological_process	regulation of nitrogen compound metabolic process
CsBBX3	GO:0010467	biological_process	gene expression
CsBBX3	GO:0009059	biological_process	macromolecule biosynthetic process
CsBBX3	GO:0010468	biological_process	regulation of gene expression
CsBBX3	GO:0050789	biological_process	regulation of biological process
CsBBX3	GO:0050794	biological_process	regulation of cellular process
CsBBX3	GO:2001141	biological_process	regulation of RNA biosynthetic process
CsBBX3	GO:0019438	biological_process	aromatic compound biosynthetic process
CsBBX3	GO:2000112	biological_process	obsolete regulation of cellular macromolecule biosynthetic process
CsBBX3	GO:0065007	biological_process	biological regulation
CsBBX3	GO:0044271	biological_process	cellular nitrogen compound biosynthetic process
CsBBX3	GO:0003700	molecular_function	DNA-binding transcription factor activity
CsBBX3	GO:0097659	biological_process	nucleic acid-templated transcription
CsBBX3	GO:0006139	biological_process	nucleobase-containing compound metabolic process
CsBBX4	GO:0005634	cellular_component	nucleus
CsBBX4	GO:0009987	biological_process	cellular process
CsBBX4	GO:0097159	molecular_function	organic cyclic compound binding
CsBBX4	GO:0032774	biological_process	RNA biosynthetic process
CsBBX4	GO:0044424	cellular_component	obsolete intracellular part
CsBBX4	GO:1903506	biological_process	regulation of nucleic acid-templated transcription
CsBBX4	GO:0046483	biological_process	heterocycle metabolic process
CsBBX4	GO:0019219	biological_process	regulation of nucleobase-containing compound metabolic process
CsBBX4	GO:1901576	biological_process	organic substance biosynthetic process
CsBBX4	GO:0019222	biological_process	regulation of metabolic process
CsBBX4	GO:0006807	biological_process	nitrogen compound metabolic process
CsBBX4	GO:0071704	biological_process	organic substance metabolic process
CsBBX4	GO:0009628	biological_process	response to abiotic stimulus
CsBBX4	GO:0009889	biological_process	regulation of biosynthetic process
CsBBX4	GO:0043170	biological_process	macromolecule metabolic process
CsBBX4	GO:0009639	biological_process	response to red or far red light
CsBBX4	GO:0009640	biological_process	photomorphogenesis
CsBBX4	GO:0009641	biological_process	shade avoidance
CsBBX4	GO:1901360	biological_process	organic cyclic compound metabolic process
CsBBX4	GO:0043565	molecular_function	sequence-specific DNA binding
CsBBX4	GO:1901363	molecular_function	heterocyclic compound binding
CsBBX4	GO:1901362	biological_process	organic cyclic compound biosynthetic process
CsBBX4	GO:0044464	cellular_component	obsolete cell part
CsBBX4	GO:0051252	biological_process	regulation of RNA metabolic process
CsBBX4	GO:0010556	biological_process	regulation of macromolecule biosynthetic process
CsBBX4	GO:0009791	biological_process	post-embryonic development
CsBBX4	GO:0090304	biological_process	nucleic acid metabolic process
CsBBX4	GO:0006725	biological_process	cellular aromatic compound metabolic process
CsBBX4	GO:0016070	biological_process	RNA metabolic process
CsBBX4	GO:0005575	cellular_component	cellular_component
CsBBX4	GO:0009416	biological_process	response to light stimulus
CsBBX4	GO:0140110	molecular_function	transcription regulator activity
CsBBX4	GO:0044237	biological_process	cellular metabolic process
CsBBX4	GO:0044238	biological_process	primary metabolic process
CsBBX4	GO:0006351	biological_process	DNA-templated transcription
CsBBX4	GO:0050896	biological_process	response to stimulus
CsBBX4	GO:0034641	biological_process	cellular nitrogen compound metabolic process
CsBBX4	GO:0018130	biological_process	heterocycle biosynthetic process
CsBBX4	GO:0006355	biological_process	regulation of DNA-templated transcription
CsBBX4	GO:0110165	cellular_component	cellular anatomical entity
CsBBX4	GO:0008150	biological_process	biological_process
CsBBX4	GO:0008152	biological_process	metabolic process
CsBBX4	GO:0048856	biological_process	anatomical structure development
CsBBX4	GO:0044249	biological_process	cellular biosynthetic process
CsBBX4	GO:0043226	cellular_component	organelle
CsBBX4	GO:0003674	molecular_function	molecular_function
CsBBX4	GO:0043227	cellular_component	membrane-bounded organelle
CsBBX4	GO:0031323	biological_process	regulation of cellular metabolic process
CsBBX4	GO:0080090	biological_process	regulation of primary metabolic process
CsBBX4	GO:0003676	molecular_function	nucleic acid binding
CsBBX4	GO:0000988	molecular_function	obsolete transcription factor activity, protein binding
CsBBX4	GO:0043229	cellular_component	intracellular organelle
CsBBX4	GO:0003677	molecular_function	DNA binding
CsBBX4	GO:0000989	molecular_function	obsolete transcription factor activity, transcription factor binding
CsBBX4	GO:0034654	biological_process	nucleobase-containing compound biosynthetic process
CsBBX4	GO:0031326	biological_process	regulation of cellular biosynthetic process
CsBBX4	GO:0043231	cellular_component	intracellular membrane-bounded organelle
CsBBX4	GO:0060255	biological_process	regulation of macromolecule metabolic process
CsBBX4	GO:0009058	biological_process	biosynthetic process
CsBBX4	GO:0009314	biological_process	response to radiation
CsBBX4	GO:0010467	biological_process	gene expression
CsBBX4	GO:0009059	biological_process	macromolecule biosynthetic process
CsBBX4	GO:0051171	biological_process	regulation of nitrogen compound metabolic process
CsBBX4	GO:0010468	biological_process	regulation of gene expression
CsBBX4	GO:0050789	biological_process	regulation of biological process
CsBBX4	GO:0050794	biological_process	regulation of cellular process
CsBBX4	GO:2001141	biological_process	regulation of RNA biosynthetic process
CsBBX4	GO:0007275	biological_process	multicellular organism development
CsBBX4	GO:0019438	biological_process	aromatic compound biosynthetic process
CsBBX4	GO:2000112	biological_process	obsolete regulation of cellular macromolecule biosynthetic process
CsBBX4	GO:0044271	biological_process	cellular nitrogen compound biosynthetic process
CsBBX4	GO:0065007	biological_process	biological regulation
CsBBX4	GO:0005488	molecular_function	binding
CsBBX4	GO:0003700	molecular_function	DNA-binding transcription factor activity
CsBBX4	GO:0032501	biological_process	multicellular organismal process
CsBBX4	GO:0005622	cellular_component	intracellular anatomical structure
CsBBX4	GO:0032502	biological_process	developmental process
CsBBX4	GO:0005623	cellular_component	obsolete cell
CsBBX4	GO:0097659	biological_process	nucleic acid-templated transcription
CsBBX4	GO:0006139	biological_process	nucleobase-containing compound metabolic process
CsBBX5	GO:0005634	cellular_component	nucleus
CsBBX5	GO:0000003	biological_process	reproduction
CsBBX5	GO:2000026	biological_process	regulation of multicellular organismal development
CsBBX5	GO:0048580	biological_process	regulation of post-embryonic development
CsBBX5	GO:0090567	biological_process	reproductive shoot system development
CsBBX5	GO:0005575	cellular_component	cellular_component
CsBBX5	GO:0044424	cellular_component	obsolete intracellular part
CsBBX5	GO:0009416	biological_process	response to light stimulus
CsBBX5	GO:0022414	biological_process	reproductive process
CsBBX5	GO:0050896	biological_process	response to stimulus
CsBBX5	GO:0061458	biological_process	reproductive system development
CsBBX5	GO:0110165	cellular_component	cellular anatomical entity
CsBBX5	GO:0008150	biological_process	biological_process
CsBBX5	GO:0048856	biological_process	anatomical structure development
CsBBX5	GO:0043226	cellular_component	organelle
CsBBX5	GO:0043227	cellular_component	membrane-bounded organelle
CsBBX5	GO:0048731	biological_process	system development
CsBBX5	GO:0009628	biological_process	response to abiotic stimulus
CsBBX5	GO:0043229	cellular_component	intracellular organelle
CsBBX5	GO:0043231	cellular_component	intracellular membrane-bounded organelle
CsBBX5	GO:0048608	biological_process	reproductive structure development
CsBBX5	GO:0009314	biological_process	response to radiation
CsBBX5	GO:0050789	biological_process	regulation of biological process
CsBBX5	GO:0051239	biological_process	regulation of multicellular organismal process
CsBBX5	GO:0050793	biological_process	regulation of developmental process
CsBBX5	GO:0007275	biological_process	multicellular organism development
CsBBX5	GO:0065007	biological_process	biological regulation
CsBBX5	GO:2000241	biological_process	regulation of reproductive process
CsBBX5	GO:0048367	biological_process	shoot system development
CsBBX5	GO:0044464	cellular_component	obsolete cell part
CsBBX5	GO:0009908	biological_process	flower development
CsBBX5	GO:0032501	biological_process	multicellular organismal process
CsBBX5	GO:0009909	biological_process	regulation of flower development
CsBBX5	GO:0005622	cellular_component	intracellular anatomical structure
CsBBX5	GO:0032502	biological_process	developmental process
CsBBX5	GO:0005623	cellular_component	obsolete cell
CsBBX5	GO:0003006	biological_process	developmental process involved in reproduction
CsBBX5	GO:0009791	biological_process	post-embryonic development
CsBBX5	GO:0048831	biological_process	regulation of shoot system development
CsBBX6	GO:0005634	cellular_component	nucleus
CsBBX6	GO:0009987	biological_process	cellular process
CsBBX6	GO:0000003	biological_process	reproduction
CsBBX6	GO:2000026	biological_process	regulation of multicellular organismal development
CsBBX6	GO:0032774	biological_process	RNA biosynthetic process
CsBBX6	GO:0044424	cellular_component	obsolete intracellular part
CsBBX6	GO:0022414	biological_process	reproductive process
CsBBX6	GO:1903506	biological_process	regulation of nucleic acid-templated transcription
CsBBX6	GO:0061458	biological_process	reproductive system development
CsBBX6	GO:0046483	biological_process	heterocycle metabolic process
CsBBX6	GO:0019219	biological_process	regulation of nucleobase-containing compound metabolic process
CsBBX6	GO:1901576	biological_process	organic substance biosynthetic process
CsBBX6	GO:0019222	biological_process	regulation of metabolic process
CsBBX6	GO:0006807	biological_process	nitrogen compound metabolic process
CsBBX6	GO:0071704	biological_process	organic substance metabolic process
CsBBX6	GO:0009628	biological_process	response to abiotic stimulus
CsBBX6	GO:0009889	biological_process	regulation of biosynthetic process
CsBBX6	GO:0043170	biological_process	macromolecule metabolic process
CsBBX6	GO:0051239	biological_process	regulation of multicellular organismal process
CsBBX6	GO:1901360	biological_process	organic cyclic compound metabolic process
CsBBX6	GO:1901362	biological_process	organic cyclic compound biosynthetic process
CsBBX6	GO:0044464	cellular_component	obsolete cell part
CsBBX6	GO:0051252	biological_process	regulation of RNA metabolic process
CsBBX6	GO:0009908	biological_process	flower development
CsBBX6	GO:0009909	biological_process	regulation of flower development
CsBBX6	GO:0010556	biological_process	regulation of macromolecule biosynthetic process
CsBBX6	GO:0003006	biological_process	developmental process involved in reproduction
CsBBX6	GO:0009791	biological_process	post-embryonic development
CsBBX6	GO:0048831	biological_process	regulation of shoot system development
CsBBX6	GO:0090304	biological_process	nucleic acid metabolic process
CsBBX6	GO:0048580	biological_process	regulation of post-embryonic development
CsBBX6	GO:0006725	biological_process	cellular aromatic compound metabolic process
CsBBX6	GO:0016070	biological_process	RNA metabolic process
CsBBX6	GO:0090567	biological_process	reproductive shoot system development
CsBBX6	GO:0005575	cellular_component	cellular_component
CsBBX6	GO:0009416	biological_process	response to light stimulus
CsBBX6	GO:0140110	molecular_function	transcription regulator activity
CsBBX6	GO:0044237	biological_process	cellular metabolic process
CsBBX6	GO:0044238	biological_process	primary metabolic process
CsBBX6	GO:0006351	biological_process	DNA-templated transcription
CsBBX6	GO:0050896	biological_process	response to stimulus
CsBBX6	GO:0034641	biological_process	cellular nitrogen compound metabolic process
CsBBX6	GO:0018130	biological_process	heterocycle biosynthetic process
CsBBX6	GO:0006355	biological_process	regulation of DNA-templated transcription
CsBBX6	GO:0110165	cellular_component	cellular anatomical entity
CsBBX6	GO:0008150	biological_process	biological_process
CsBBX6	GO:0048856	biological_process	anatomical structure development
CsBBX6	GO:0008152	biological_process	metabolic process
CsBBX6	GO:0044249	biological_process	cellular biosynthetic process
CsBBX6	GO:0043226	cellular_component	organelle
CsBBX6	GO:0003674	molecular_function	molecular_function
CsBBX6	GO:0043227	cellular_component	membrane-bounded organelle
CsBBX6	GO:0031323	biological_process	regulation of cellular metabolic process
CsBBX6	GO:0080090	biological_process	regulation of primary metabolic process
CsBBX6	GO:0048731	biological_process	system development
CsBBX6	GO:0043229	cellular_component	intracellular organelle
CsBBX6	GO:0034654	biological_process	nucleobase-containing compound biosynthetic process
CsBBX6	GO:0031326	biological_process	regulation of cellular biosynthetic process
CsBBX6	GO:0043231	cellular_component	intracellular membrane-bounded organelle
CsBBX6	GO:0060255	biological_process	regulation of macromolecule metabolic process
CsBBX6	GO:0048608	biological_process	reproductive structure development
CsBBX6	GO:0009314	biological_process	response to radiation
CsBBX6	GO:0009058	biological_process	biosynthetic process
CsBBX6	GO:0010467	biological_process	gene expression
CsBBX6	GO:0009059	biological_process	macromolecule biosynthetic process
CsBBX6	GO:0051171	biological_process	regulation of nitrogen compound metabolic process
CsBBX6	GO:0010468	biological_process	regulation of gene expression
CsBBX6	GO:0050789	biological_process	regulation of biological process
CsBBX6	GO:0050793	biological_process	regulation of developmental process
CsBBX6	GO:0050794	biological_process	regulation of cellular process
CsBBX6	GO:0007275	biological_process	multicellular organism development
CsBBX6	GO:2001141	biological_process	regulation of RNA biosynthetic process
CsBBX6	GO:0019438	biological_process	aromatic compound biosynthetic process
CsBBX6	GO:2000112	biological_process	obsolete regulation of cellular macromolecule biosynthetic process
CsBBX6	GO:0065007	biological_process	biological regulation
CsBBX6	GO:0044271	biological_process	cellular nitrogen compound biosynthetic process
CsBBX6	GO:2000241	biological_process	regulation of reproductive process
CsBBX6	GO:0048367	biological_process	shoot system development
CsBBX6	GO:0003700	molecular_function	DNA-binding transcription factor activity
CsBBX6	GO:0032501	biological_process	multicellular organismal process
CsBBX6	GO:0005622	cellular_component	intracellular anatomical structure
CsBBX6	GO:0032502	biological_process	developmental process
CsBBX6	GO:0005623	cellular_component	obsolete cell
CsBBX6	GO:0097659	biological_process	nucleic acid-templated transcription
CsBBX6	GO:0006139	biological_process	nucleobase-containing compound metabolic process
CsBBX10	GO:0005634	cellular_component	nucleus
CsBBX10	GO:0009987	biological_process	cellular process
CsBBX10	GO:0048646	biological_process	anatomical structure formation involved in morphogenesis
CsBBX10	GO:0032774	biological_process	RNA biosynthetic process
CsBBX10	GO:0019219	biological_process	regulation of nucleobase-containing compound metabolic process
CsBBX10	GO:1901576	biological_process	organic substance biosynthetic process
CsBBX10	GO:0019222	biological_process	regulation of metabolic process
CsBBX10	GO:0071704	biological_process	organic substance metabolic process
CsBBX10	GO:0010016	biological_process	shoot system morphogenesis
CsBBX10	GO:1901360	biological_process	organic cyclic compound metabolic process
CsBBX10	GO:1901362	biological_process	organic cyclic compound biosynthetic process
CsBBX10	GO:0051252	biological_process	regulation of RNA metabolic process
CsBBX10	GO:0051254	biological_process	positive regulation of RNA metabolic process
CsBBX10	GO:0010556	biological_process	regulation of macromolecule biosynthetic process
CsBBX10	GO:0010557	biological_process	positive regulation of macromolecule biosynthetic process
CsBBX10	GO:0006725	biological_process	cellular aromatic compound metabolic process
CsBBX10	GO:1902680	biological_process	positive regulation of RNA biosynthetic process
CsBBX10	GO:0045893	biological_process	positive regulation of DNA-templated transcription
CsBBX10	GO:0140110	molecular_function	transcription regulator activity
CsBBX10	GO:0034641	biological_process	cellular nitrogen compound metabolic process
CsBBX10	GO:0110165	cellular_component	cellular anatomical entity
CsBBX10	GO:0003674	molecular_function	molecular_function
CsBBX10	GO:0031323	biological_process	regulation of cellular metabolic process
CsBBX10	GO:0048731	biological_process	system development
CsBBX10	GO:0031325	biological_process	positive regulation of cellular metabolic process
CsBBX10	GO:0034654	biological_process	nucleobase-containing compound biosynthetic process
CsBBX10	GO:0031326	biological_process	regulation of cellular biosynthetic process
CsBBX10	GO:0060255	biological_process	regulation of macromolecule metabolic process
CsBBX10	GO:0031328	biological_process	positive regulation of cellular biosynthetic process
CsBBX10	GO:0009058	biological_process	biosynthetic process
CsBBX10	GO:0009314	biological_process	response to radiation
CsBBX10	GO:0005730	cellular_component	nucleolus
CsBBX10	GO:0009059	biological_process	macromolecule biosynthetic process
CsBBX10	GO:0050789	biological_process	regulation of biological process
CsBBX10	GO:0050794	biological_process	regulation of cellular process
CsBBX10	GO:0010346	biological_process	shoot axis formation
CsBBX10	GO:0007275	biological_process	multicellular organism development
CsBBX10	GO:0010604	biological_process	positive regulation of macromolecule metabolic process
CsBBX10	GO:0045935	biological_process	positive regulation of nucleobase-containing compound metabolic process
CsBBX10	GO:0003700	molecular_function	DNA-binding transcription factor activity
CsBBX10	GO:0097659	biological_process	nucleic acid-templated transcription
CsBBX10	GO:0070013	cellular_component	intracellular organelle lumen
CsBBX10	GO:0010628	biological_process	positive regulation of gene expression
CsBBX10	GO:0048518	biological_process	positive regulation of biological process
CsBBX10	GO:0044422	cellular_component	obsolete organelle part
CsBBX10	GO:0044424	cellular_component	obsolete intracellular part
CsBBX10	GO:1903508	biological_process	positive regulation of nucleic acid-templated transcription
CsBBX10	GO:0048522	biological_process	positive regulation of cellular process
CsBBX10	GO:0044428	cellular_component	obsolete nuclear part
CsBBX10	GO:1903506	biological_process	regulation of nucleic acid-templated transcription
CsBBX10	GO:0046483	biological_process	heterocycle metabolic process
CsBBX10	GO:0016020	cellular_component	membrane
CsBBX10	GO:0006807	biological_process	nitrogen compound metabolic process
CsBBX10	GO:0009628	biological_process	response to abiotic stimulus
CsBBX10	GO:0044446	cellular_component	obsolete intracellular organelle part
CsBBX10	GO:0009889	biological_process	regulation of biosynthetic process
CsBBX10	GO:0043170	biological_process	macromolecule metabolic process
CsBBX10	GO:0009891	biological_process	positive regulation of biosynthetic process
CsBBX10	GO:0009893	biological_process	positive regulation of metabolic process
CsBBX10	GO:0009639	biological_process	response to red or far red light
CsBBX10	GO:0009641	biological_process	shade avoidance
CsBBX10	GO:0044464	cellular_component	obsolete cell part
CsBBX10	GO:0009653	biological_process	anatomical structure morphogenesis
CsBBX10	GO:0090304	biological_process	nucleic acid metabolic process
CsBBX10	GO:0016070	biological_process	RNA metabolic process
CsBBX10	GO:0005575	cellular_component	cellular_component
CsBBX10	GO:0009416	biological_process	response to light stimulus
CsBBX10	GO:0044237	biological_process	cellular metabolic process
CsBBX10	GO:0044238	biological_process	primary metabolic process
CsBBX10	GO:0006351	biological_process	DNA-templated transcription
CsBBX10	GO:0050896	biological_process	response to stimulus
CsBBX10	GO:0018130	biological_process	heterocycle biosynthetic process
CsBBX10	GO:0006355	biological_process	regulation of DNA-templated transcription
CsBBX10	GO:0008150	biological_process	biological_process
CsBBX10	GO:0008152	biological_process	metabolic process
CsBBX10	GO:0048856	biological_process	anatomical structure development
CsBBX10	GO:0044249	biological_process	cellular biosynthetic process
CsBBX10	GO:0043226	cellular_component	organelle
CsBBX10	GO:0043227	cellular_component	membrane-bounded organelle
CsBBX10	GO:0080090	biological_process	regulation of primary metabolic process
CsBBX10	GO:0043228	cellular_component	non-membrane-bounded organelle
CsBBX10	GO:0043229	cellular_component	intracellular organelle
CsBBX10	GO:0043231	cellular_component	intracellular membrane-bounded organelle
CsBBX10	GO:0043232	cellular_component	intracellular non-membrane-bounded organelle
CsBBX10	GO:0043233	cellular_component	organelle lumen
CsBBX10	GO:0010467	biological_process	gene expression
CsBBX10	GO:0051171	biological_process	regulation of nitrogen compound metabolic process
CsBBX10	GO:0001763	biological_process	morphogenesis of a branching structure
CsBBX10	GO:0010468	biological_process	regulation of gene expression
CsBBX10	GO:0051173	biological_process	positive regulation of nitrogen compound metabolic process
CsBBX10	GO:0031974	cellular_component	membrane-enclosed lumen
CsBBX10	GO:2001141	biological_process	regulation of RNA biosynthetic process
CsBBX10	GO:1905393	biological_process	plant organ formation
CsBBX10	GO:0031981	cellular_component	nuclear lumen
CsBBX10	GO:0019438	biological_process	aromatic compound biosynthetic process
CsBBX10	GO:2000112	biological_process	obsolete regulation of cellular macromolecule biosynthetic process
CsBBX10	GO:0065007	biological_process	biological regulation
CsBBX10	GO:0044271	biological_process	cellular nitrogen compound biosynthetic process
CsBBX10	GO:0048367	biological_process	shoot system development
CsBBX10	GO:0010223	biological_process	secondary shoot formation
CsBBX10	GO:0032501	biological_process	multicellular organismal process
CsBBX10	GO:0005622	cellular_component	intracellular anatomical structure
CsBBX10	GO:0032502	biological_process	developmental process
CsBBX10	GO:0005623	cellular_component	obsolete cell
CsBBX10	GO:0006139	biological_process	nucleobase-containing compound metabolic process
CsBBX7	GO:0009987	biological_process	cellular process
CsBBX7	GO:0097159	molecular_function	organic cyclic compound binding
CsBBX7	GO:0032774	biological_process	RNA biosynthetic process
CsBBX7	GO:1903506	biological_process	regulation of nucleic acid-templated transcription
CsBBX7	GO:0046483	biological_process	heterocycle metabolic process
CsBBX7	GO:0019219	biological_process	regulation of nucleobase-containing compound metabolic process
CsBBX7	GO:1901576	biological_process	organic substance biosynthetic process
CsBBX7	GO:0019222	biological_process	regulation of metabolic process
CsBBX7	GO:0006807	biological_process	nitrogen compound metabolic process
CsBBX7	GO:0071704	biological_process	organic substance metabolic process
CsBBX7	GO:0009889	biological_process	regulation of biosynthetic process
CsBBX7	GO:0043170	biological_process	macromolecule metabolic process
CsBBX7	GO:0001067	molecular_function	transcription regulatory region nucleic acid binding
CsBBX7	GO:1990837	molecular_function	sequence-specific double-stranded DNA binding
CsBBX7	GO:1901360	biological_process	organic cyclic compound metabolic process
CsBBX7	GO:0043565	molecular_function	sequence-specific DNA binding
CsBBX7	GO:1901363	molecular_function	heterocyclic compound binding
CsBBX7	GO:1901362	biological_process	organic cyclic compound biosynthetic process
CsBBX7	GO:0051252	biological_process	regulation of RNA metabolic process
CsBBX7	GO:0010556	biological_process	regulation of macromolecule biosynthetic process
CsBBX7	GO:0090304	biological_process	nucleic acid metabolic process
CsBBX7	GO:0006725	biological_process	cellular aromatic compound metabolic process
CsBBX7	GO:0016070	biological_process	RNA metabolic process
CsBBX7	GO:0140110	molecular_function	transcription regulator activity
CsBBX7	GO:0044237	biological_process	cellular metabolic process
CsBBX7	GO:0044238	biological_process	primary metabolic process
CsBBX7	GO:0006351	biological_process	DNA-templated transcription
CsBBX7	GO:0000976	molecular_function	transcription cis-regulatory region binding
CsBBX7	GO:0034641	biological_process	cellular nitrogen compound metabolic process
CsBBX7	GO:0018130	biological_process	heterocycle biosynthetic process
CsBBX7	GO:0006355	biological_process	regulation of DNA-templated transcription
CsBBX7	GO:0008150	biological_process	biological_process
CsBBX7	GO:0008152	biological_process	metabolic process
CsBBX7	GO:0044249	biological_process	cellular biosynthetic process
CsBBX7	GO:0003674	molecular_function	molecular_function
CsBBX7	GO:0031323	biological_process	regulation of cellular metabolic process
CsBBX7	GO:0080090	biological_process	regulation of primary metabolic process
CsBBX7	GO:0003676	molecular_function	nucleic acid binding
CsBBX7	GO:0003677	molecular_function	DNA binding
CsBBX7	GO:0034654	biological_process	nucleobase-containing compound biosynthetic process
CsBBX7	GO:0031326	biological_process	regulation of cellular biosynthetic process
CsBBX7	GO:0060255	biological_process	regulation of macromolecule metabolic process
CsBBX7	GO:0009058	biological_process	biosynthetic process
CsBBX7	GO:0010467	biological_process	gene expression
CsBBX7	GO:0009059	biological_process	macromolecule biosynthetic process
CsBBX7	GO:0051171	biological_process	regulation of nitrogen compound metabolic process
CsBBX7	GO:0010468	biological_process	regulation of gene expression
CsBBX7	GO:0050789	biological_process	regulation of biological process
CsBBX7	GO:0050794	biological_process	regulation of cellular process
CsBBX7	GO:0003690	molecular_function	double-stranded DNA binding
CsBBX7	GO:2001141	biological_process	regulation of RNA biosynthetic process
CsBBX7	GO:0019438	biological_process	aromatic compound biosynthetic process
CsBBX7	GO:2000112	biological_process	obsolete regulation of cellular macromolecule biosynthetic process
CsBBX7	GO:0044271	biological_process	cellular nitrogen compound biosynthetic process
CsBBX7	GO:0065007	biological_process	biological regulation
CsBBX7	GO:0005488	molecular_function	binding
CsBBX7	GO:0003700	molecular_function	DNA-binding transcription factor activity
CsBBX7	GO:0097659	biological_process	nucleic acid-templated transcription
CsBBX7	GO:0006139	biological_process	nucleobase-containing compound metabolic process
CsBBX11	GO:0005634	cellular_component	nucleus
CsBBX11	GO:0000003	biological_process	reproduction
CsBBX11	GO:0009987	biological_process	cellular process
CsBBX11	GO:0051716	biological_process	cellular response to stimulus
CsBBX11	GO:0032774	biological_process	RNA biosynthetic process
CsBBX11	GO:0023052	biological_process	signaling
CsBBX11	GO:0061458	biological_process	reproductive system development
CsBBX11	GO:0019219	biological_process	regulation of nucleobase-containing compound metabolic process
CsBBX11	GO:1901576	biological_process	organic substance biosynthetic process
CsBBX11	GO:0019222	biological_process	regulation of metabolic process
CsBBX11	GO:0071704	biological_process	organic substance metabolic process
CsBBX11	GO:0010017	biological_process	red or far-red light signaling pathway
CsBBX11	GO:0010018	biological_process	far-red light signaling pathway
CsBBX11	GO:0051239	biological_process	regulation of multicellular organismal process
CsBBX11	GO:1901360	biological_process	organic cyclic compound metabolic process
CsBBX11	GO:1901362	biological_process	organic cyclic compound biosynthetic process
CsBBX11	GO:0071214	biological_process	cellular response to abiotic stimulus
CsBBX11	GO:0042802	molecular_function	identical protein binding
CsBBX11	GO:0051252	biological_process	regulation of RNA metabolic process
CsBBX11	GO:0071478	biological_process	cellular response to radiation
CsBBX11	GO:0071482	biological_process	cellular response to light stimulus
CsBBX11	GO:0010556	biological_process	regulation of macromolecule biosynthetic process
CsBBX11	GO:0009791	biological_process	post-embryonic development
CsBBX11	GO:0071489	biological_process	cellular response to red or far red light
CsBBX11	GO:0071490	biological_process	cellular response to far red light
CsBBX11	GO:0006725	biological_process	cellular aromatic compound metabolic process
CsBBX11	GO:0104004	biological_process	cellular response to environmental stimulus
CsBBX11	GO:0140110	molecular_function	transcription regulator activity
CsBBX11	GO:0034641	biological_process	cellular nitrogen compound metabolic process
CsBBX11	GO:0110165	cellular_component	cellular anatomical entity
CsBBX11	GO:0006996	biological_process	organelle organization
CsBBX11	GO:0003674	molecular_function	molecular_function
CsBBX11	GO:0031323	biological_process	regulation of cellular metabolic process
CsBBX11	GO:0048731	biological_process	system development
CsBBX11	GO:0034654	biological_process	nucleobase-containing compound biosynthetic process
CsBBX11	GO:0031326	biological_process	regulation of cellular biosynthetic process
CsBBX11	GO:0060255	biological_process	regulation of macromolecule metabolic process
CsBBX11	GO:0009058	biological_process	biosynthetic process
CsBBX11	GO:0009314	biological_process	response to radiation
CsBBX11	GO:0009059	biological_process	macromolecule biosynthetic process
CsBBX11	GO:0050789	biological_process	regulation of biological process
CsBBX11	GO:0050793	biological_process	regulation of developmental process
CsBBX11	GO:0050794	biological_process	regulation of cellular process
CsBBX11	GO:0007275	biological_process	multicellular organism development
CsBBX11	GO:2000241	biological_process	regulation of reproductive process
CsBBX11	GO:0005488	molecular_function	binding
CsBBX11	GO:0003700	molecular_function	DNA-binding transcription factor activity
CsBBX11	GO:0097659	biological_process	nucleic acid-templated transcription
CsBBX11	GO:2000026	biological_process	regulation of multicellular organismal development
CsBBX11	GO:0044424	cellular_component	obsolete intracellular part
CsBBX11	GO:0005515	molecular_function	protein binding
CsBBX11	GO:0022414	biological_process	reproductive process
CsBBX11	GO:1903506	biological_process	regulation of nucleic acid-templated transcription
CsBBX11	GO:0046483	biological_process	heterocycle metabolic process
CsBBX11	GO:0006807	biological_process	nitrogen compound metabolic process
CsBBX11	GO:0009628	biological_process	response to abiotic stimulus
CsBBX11	GO:0009889	biological_process	regulation of biosynthetic process
CsBBX11	GO:0071840	biological_process	cellular component organization or biogenesis
CsBBX11	GO:0043170	biological_process	macromolecule metabolic process
CsBBX11	GO:0009639	biological_process	response to red or far red light
CsBBX11	GO:0016043	biological_process	cellular component organization
CsBBX11	GO:0044464	cellular_component	obsolete cell part
CsBBX11	GO:0009908	biological_process	flower development
CsBBX11	GO:0009909	biological_process	regulation of flower development
CsBBX11	GO:0009657	biological_process	plastid organization
CsBBX11	GO:0009658	biological_process	chloroplast organization
CsBBX11	GO:0003006	biological_process	developmental process involved in reproduction
CsBBX11	GO:0048831	biological_process	regulation of shoot system development
CsBBX11	GO:0090304	biological_process	nucleic acid metabolic process
CsBBX11	GO:0048580	biological_process	regulation of post-embryonic development
CsBBX11	GO:0016070	biological_process	RNA metabolic process
CsBBX11	GO:0090567	biological_process	reproductive shoot system development
CsBBX11	GO:0005575	cellular_component	cellular_component
CsBBX11	GO:0009416	biological_process	response to light stimulus
CsBBX11	GO:0044237	biological_process	cellular metabolic process
CsBBX11	GO:0044238	biological_process	primary metabolic process
CsBBX11	GO:0006351	biological_process	DNA-templated transcription
CsBBX11	GO:0050896	biological_process	response to stimulus
CsBBX11	GO:0018130	biological_process	heterocycle biosynthetic process
CsBBX11	GO:0006355	biological_process	regulation of DNA-templated transcription
CsBBX11	GO:0008150	biological_process	biological_process
CsBBX11	GO:0048856	biological_process	anatomical structure development
CsBBX11	GO:0008152	biological_process	metabolic process
CsBBX11	GO:0044249	biological_process	cellular biosynthetic process
CsBBX11	GO:0043226	cellular_component	organelle
CsBBX11	GO:0043227	cellular_component	membrane-bounded organelle
CsBBX11	GO:0080090	biological_process	regulation of primary metabolic process
CsBBX11	GO:0043229	cellular_component	intracellular organelle
CsBBX11	GO:0043231	cellular_component	intracellular membrane-bounded organelle
CsBBX11	GO:0048608	biological_process	reproductive structure development
CsBBX11	GO:0010467	biological_process	gene expression
CsBBX11	GO:0051171	biological_process	regulation of nitrogen compound metabolic process
CsBBX11	GO:0010468	biological_process	regulation of gene expression
CsBBX11	GO:0010218	biological_process	response to far red light
CsBBX11	GO:2001141	biological_process	regulation of RNA biosynthetic process
CsBBX11	GO:0019438	biological_process	aromatic compound biosynthetic process
CsBBX11	GO:2000112	biological_process	obsolete regulation of cellular macromolecule biosynthetic process
CsBBX11	GO:0065007	biological_process	biological regulation
CsBBX11	GO:0044271	biological_process	cellular nitrogen compound biosynthetic process
CsBBX11	GO:0048367	biological_process	shoot system development
CsBBX11	GO:0007154	biological_process	cell communication
CsBBX11	GO:0032501	biological_process	multicellular organismal process
CsBBX11	GO:0005622	cellular_component	intracellular anatomical structure
CsBBX11	GO:0032502	biological_process	developmental process
CsBBX11	GO:0005623	cellular_component	obsolete cell
CsBBX11	GO:0006139	biological_process	nucleobase-containing compound metabolic process
CsBBX11	GO:0007165	biological_process	signal transduction
CsBBX12	GO:0009987	biological_process	cellular process
CsBBX12	GO:0032774	biological_process	RNA biosynthetic process
CsBBX12	GO:1903506	biological_process	regulation of nucleic acid-templated transcription
CsBBX12	GO:0046483	biological_process	heterocycle metabolic process
CsBBX12	GO:0019219	biological_process	regulation of nucleobase-containing compound metabolic process
CsBBX12	GO:1901576	biological_process	organic substance biosynthetic process
CsBBX12	GO:0019222	biological_process	regulation of metabolic process
CsBBX12	GO:0006807	biological_process	nitrogen compound metabolic process
CsBBX12	GO:0071704	biological_process	organic substance metabolic process
CsBBX12	GO:0009889	biological_process	regulation of biosynthetic process
CsBBX12	GO:0043170	biological_process	macromolecule metabolic process
CsBBX12	GO:1901360	biological_process	organic cyclic compound metabolic process
CsBBX12	GO:1901362	biological_process	organic cyclic compound biosynthetic process
CsBBX12	GO:0051252	biological_process	regulation of RNA metabolic process
CsBBX12	GO:0010556	biological_process	regulation of macromolecule biosynthetic process
CsBBX12	GO:0090304	biological_process	nucleic acid metabolic process
CsBBX12	GO:0006725	biological_process	cellular aromatic compound metabolic process
CsBBX12	GO:0016070	biological_process	RNA metabolic process
CsBBX12	GO:0140110	molecular_function	transcription regulator activity
CsBBX12	GO:0044237	biological_process	cellular metabolic process
CsBBX12	GO:0044238	biological_process	primary metabolic process
CsBBX12	GO:0006351	biological_process	DNA-templated transcription
CsBBX12	GO:0034641	biological_process	cellular nitrogen compound metabolic process
CsBBX12	GO:0018130	biological_process	heterocycle biosynthetic process
CsBBX12	GO:0006355	biological_process	regulation of DNA-templated transcription
CsBBX12	GO:0008150	biological_process	biological_process
CsBBX12	GO:0008152	biological_process	metabolic process
CsBBX12	GO:0044249	biological_process	cellular biosynthetic process
CsBBX12	GO:0003674	molecular_function	molecular_function
CsBBX12	GO:0031323	biological_process	regulation of cellular metabolic process
CsBBX12	GO:0080090	biological_process	regulation of primary metabolic process
CsBBX12	GO:0034654	biological_process	nucleobase-containing compound biosynthetic process
CsBBX12	GO:0031326	biological_process	regulation of cellular biosynthetic process
CsBBX12	GO:0060255	biological_process	regulation of macromolecule metabolic process
CsBBX12	GO:0009058	biological_process	biosynthetic process
CsBBX12	GO:0051171	biological_process	regulation of nitrogen compound metabolic process
CsBBX12	GO:0010467	biological_process	gene expression
CsBBX12	GO:0009059	biological_process	macromolecule biosynthetic process
CsBBX12	GO:0010468	biological_process	regulation of gene expression
CsBBX12	GO:0050789	biological_process	regulation of biological process
CsBBX12	GO:0050794	biological_process	regulation of cellular process
CsBBX12	GO:2001141	biological_process	regulation of RNA biosynthetic process
CsBBX12	GO:0019438	biological_process	aromatic compound biosynthetic process
CsBBX12	GO:2000112	biological_process	obsolete regulation of cellular macromolecule biosynthetic process
CsBBX12	GO:0065007	biological_process	biological regulation
CsBBX12	GO:0044271	biological_process	cellular nitrogen compound biosynthetic process
CsBBX12	GO:0003700	molecular_function	DNA-binding transcription factor activity
CsBBX12	GO:0097659	biological_process	nucleic acid-templated transcription
CsBBX12	GO:0006139	biological_process	nucleobase-containing compound metabolic process
CsBBX9	GO:0090304	biological_process	nucleic acid metabolic process
CsBBX9	GO:0009987	biological_process	cellular process
CsBBX9	GO:0006725	biological_process	cellular aromatic compound metabolic process
CsBBX9	GO:0032774	biological_process	RNA biosynthetic process
CsBBX9	GO:0016070	biological_process	RNA metabolic process
CsBBX9	GO:0140110	molecular_function	transcription regulator activity
CsBBX9	GO:0044237	biological_process	cellular metabolic process
CsBBX9	GO:0044238	biological_process	primary metabolic process
CsBBX9	GO:1903506	biological_process	regulation of nucleic acid-templated transcription
CsBBX9	GO:0034641	biological_process	cellular nitrogen compound metabolic process
CsBBX9	GO:0018130	biological_process	heterocycle biosynthetic process
CsBBX9	GO:0046483	biological_process	heterocycle metabolic process
CsBBX9	GO:0019219	biological_process	regulation of nucleobase-containing compound metabolic process
CsBBX9	GO:1901576	biological_process	organic substance biosynthetic process
CsBBX9	GO:0008150	biological_process	biological_process
CsBBX9	GO:0019222	biological_process	regulation of metabolic process
CsBBX9	GO:0006807	biological_process	nitrogen compound metabolic process
CsBBX9	GO:0008152	biological_process	metabolic process
CsBBX9	GO:0071704	biological_process	organic substance metabolic process
CsBBX9	GO:0044249	biological_process	cellular biosynthetic process
CsBBX9	GO:0003674	molecular_function	molecular_function
CsBBX9	GO:0031323	biological_process	regulation of cellular metabolic process
CsBBX9	GO:0080090	biological_process	regulation of primary metabolic process
CsBBX9	GO:0000988	molecular_function	obsolete transcription factor activity, protein binding
CsBBX9	GO:0000989	molecular_function	obsolete transcription factor activity, transcription factor binding
CsBBX9	GO:0034654	biological_process	nucleobase-containing compound biosynthetic process
CsBBX9	GO:0031326	biological_process	regulation of cellular biosynthetic process
CsBBX9	GO:0060255	biological_process	regulation of macromolecule metabolic process
CsBBX9	GO:0009889	biological_process	regulation of biosynthetic process
CsBBX9	GO:0009058	biological_process	biosynthetic process
CsBBX9	GO:0043170	biological_process	macromolecule metabolic process
CsBBX9	GO:0051171	biological_process	regulation of nitrogen compound metabolic process
CsBBX9	GO:0009059	biological_process	macromolecule biosynthetic process
CsBBX9	GO:0010467	biological_process	gene expression
CsBBX9	GO:0050789	biological_process	regulation of biological process
CsBBX9	GO:0050794	biological_process	regulation of cellular process
CsBBX9	GO:2001141	biological_process	regulation of RNA biosynthetic process
CsBBX9	GO:1901360	biological_process	organic cyclic compound metabolic process
CsBBX9	GO:0019438	biological_process	aromatic compound biosynthetic process
CsBBX9	GO:0065007	biological_process	biological regulation
CsBBX9	GO:0044271	biological_process	cellular nitrogen compound biosynthetic process
CsBBX9	GO:1901362	biological_process	organic cyclic compound biosynthetic process
CsBBX9	GO:0051252	biological_process	regulation of RNA metabolic process
CsBBX9	GO:0097659	biological_process	nucleic acid-templated transcription
CsBBX9	GO:0006139	biological_process	nucleobase-containing compound metabolic process
CsBBX9	GO:0010556	biological_process	regulation of macromolecule biosynthetic process
